# Supplementary material for: Family nursing with the assistance of network improves clinical outcome and life quality in patients underwent coronary artery bypass grafting: A consolidated standards of reporting trials-compliant randomized controlled trial
Source: Medicine (Baltimore). 2020 Dec 11;99(50):e23488. doi: 10.1097/MD.0000000000023488 (PMC7738076; doi:10.1097/MD.0000000000023488)
Supplement: Supplemental Digital Content [file medi-99-e23488-s002.xlsx]

## Sheet: HAMD scores
Before intervention		After intervention		Changes
CG	EG	CG	EG	CG	EG
15.2	18	13.7	11.8	0.8	-5.1
15.3	14.2	12.4	13.3	-3.3	-4
14.7	17.8	13.2	11.4	-1.1	-1.4
14.3	16.9	13.2	12.5	-0.6	-3.6
15.1	16	12.7	9	-2.8	-2.9
15.9	16.3	13.5	13.8	-0.7	-4.5
14.2	15	15.1	9.4	-0.6	-3.2
16.4	17.3	15.3	13.4	-2.1	-7.2
15.8	17	13.3	10.9	-0.3	-6.3
15.7	16.4	13.5	9.3	-0.6	-5.1
15	16.3	14	12	-2.1	-3.9
17.1	15.7	12.6	11.8	-0.4	-4.7
17.3	14.6	11.8	11.5	1.2	-4.7
16.4	17.4	14.6	13.7	-2.1	-3.8
15.9	17.6	11.8	12.4	-1.9	-1.1
14.6	17.8	12.1	12.9	-1.7	-3.3
14.9	17	14.9	11.8	-4.6	-8.1
16.8	17	13.7	13.2	-3.2	-6.5
14.5	17.4	12.1	13.8	0.4	-4.6
17.1	15.1	13.3	9.3	-2.7	-4
16.9	16	13.1	9.5	-3.6	-3.8
14.7	15.6	15.6	11.2	-4	-0.8
17.8	14.3	12.2	10.6	-4	-5.5
15.1	15.8	11.1	12.4	0	-4.9
15.2	14.8	14.8	11.8	-1.5	-8.7
16.6	14.1	11.2	12.5	-1.3	-3.6
14.7	16.3	11.5	12.8	-6.6	-2.4
14.9	16.6	15.4	12.3	-2.8	-1.8
15.5	14.8	14.1	12.4	-5.6	-3.7
15.1	15.3	11.5	11.6	-3.6	-1.7
14.5	14.9	13.5	11.9	-2.1	-4.6
16.7	14.7	13.9	13	0.3	-5
17.3	15.9	11.3	14	-3.1	-4.2
16	15	13.5	9.1	-2.1	-4
15.1	14.9	15.4	11.5	-4.6	-2.5
17.8	17.9	13.9	10.6	-2.5	-3.5
15.5	17.2	15.4	11.2	0.4	-5.7
15.5	15.6	11.2	13	-2.3	-0.4
15	15	12.3	13.9	-1.3	-4.4
14.6	15.9	15.7	12.1	-1.9	-2.1
14.2	16.9	12	13.5	-3.8	-6.7
15.7	16.1	13.1	10.5	-3.1	-3.6
15.5	15.1	13.3	11.8	-6.4	-5.6
17.4	15	12.7	12.1	-5.9	-3.1
14.5	17	11.2	12.6	-3.4	-8.7
14.2	14.9	15.4	9.7	-4.8	-4.5
	17.2		14		-3.9
	15.8		10		-7.5
	16.7		13.6		-5.6
	17.1		9.3		-7

## Sheet: HAMA scores
Before intervention		After intervention		Changes
CG	EG	CG	EG	CG	EG
15.9	14.5	12.2	12	-2.8	0.1
15.2	12.9	10.9	9.7	0.3	-3
13.6	12	13.6	11.6	-3.9	-1.9
12.8	15.3	12.6	12	-4.8	0
12.3	13.8	13.3	11.7	-0.8	-3.1
12.9	15.3	12.3	12	-2.3	-6
12.5	15.4	12.3	12.3	0.6	-3.6
15.1	15.1	11.2	12.5	-0.3	-3.3
13.2	12.1	12.8	10.2	-3.9	-3.1
12.4	12.3	13.9	11	-1.2	-2.2
15.2	12.6	13.9	11.2	-1.6	-1.6
13.8	15	11.7	11.8	1.7	-3.8
14.7	13.4	10.8	9.8	-0.9	-1.5
13.8	12.8	13.8	10	-2.3	-4.4
15	14.5	11.4	12.5	0.6	-2.3
14.5	15.1	11.9	9.9	-5.5	-2.5
14.2	14	10.9	10.3	-0.7	-3.9
15.1	13.5	10.9	9.7	0.4	-2.7
16	13.9	11.4	12.9	-1.2	-2.4
12.3	12.4	11.1	10	-2.9	-3.1
15.8	13.1	10	11	-3.7	-1.3
13.4	13.1	10.4	12.3	-0.9	-1.6
13	12.1	11.4	12.9	-2.6	-3.8
12.6	12.4	13.7	9.6	-2.6	-1.2
13	14.1	12.2	9.8	-1	-2
14	15.4	10.2	11.6	-2.1	-4.5
13.3	13.5	13.8	9.9	0.3	-4.6
14.8	12.1	11.8	11.1	-0.3	-1.8
13.6	14.9	11	9.4	-1	-2.8
15	15.6	11.4	9.2	-2	-3.2
14.9	14.5	11	12.6	-1.1	-3.5
15.5	12.7	13.7	12.2	-2	-2.6
12.6	15.6	12.4	10.2	0.4	-4
14.9	15.9	10.2	9.4	-2.4	-4.2
15.3	14.7	12.8	11.2	-0.6	-0.6
12	12.4	12.9	9.7	-4.6	-2.3
15.5	12.8	11.4	11.5	0.1	-1.3
15	12.6	11.8	12.7	-1.4	-4.6
13.7	13.1	11.8	12.3	-2.3	-4.5
15.2	15.5	10.2	12.8	-1.2	-0.1
13.5	12.1	11.1	10.2	0	-6
15	12.4	11.7	9.7	-3.1	-2.9
15.6	14	10.8	10.5	-3.2	-6.6
13.3	13.2	13.1	10.6	-2.3	-1.4
15.6	13	10	9.1	-3.5	-2.1
15.4	14.6	11.8	12.2	-0.1	-2.5
	14.1		12.5		-4
	16		9.5		-3.2
	14.6		10.2		-3.7
	14.6		9.9		-2.7

## Sheet: PSQI scores
Before intervention		After intervention		Changes
CG	EG	CG	EG	CG	EG
8.2	12.7	5	5.8	-3.2	-6.9
12.3	14.8	2.6	1.3	-9.7	-13.4
5.4	7.4	12.5	3.9	7.2	-3.4
6.1	15.9	5.6	2.5	-0.4	-13.4
3.1	6.8	3.7	6.6	0.5	-0.2
7.8	15.1	2.9	2.6	-4.9	-12.5
9.8	7.3	2.8	3.2	-7	-4.1
8.6	5.8	12	0.2	3.4	-5.6
12.1	4	1.7	8.6	-10.5	4.7
15.2	10.7	2.2	7.8	-12.9	-2.9
8.9	10.9	12.4	11.2	3.5	0.3
4.6	13.5	12.5	11.5	7.9	-2
12.5	11.4	10.8	10.9	-1.7	-0.4
4.8	16.9	14.8	11	10	-5.9
15.2	11	2.5	0.9	-12.7	-10.1
13	14.6	8.8	9.2	-4.2	-5.4
13	2.1	5.5	3.5	-7.5	1.4
15	13.3	14.4	3.8	-0.6	-9.5
14.4	9.8	12.3	1	-2.1	-8.7
16.2	11.8	4.1	8.2	-12.1	-3.6
10.1	8.7	6.7	9.4	-3.4	0.7
16.5	4.9	1.4	6.7	-15.1	1.8
6	8.8	5.5	4.3	-0.5	-4.5
14.8	10.7	8.1	6.6	-6.7	-4.1
3.3	4.2	2.7	6.5	-0.6	2.3
10.2	10.3	5.7	4.9	-4.5	-5.4
16.2	10.9	4.3	6.7	-11.8	-4.1
10.5	2.6	5.2	6.1	-5.3	3.5
4.2	10	5.9	9.3	1.7	-0.7
11.1	15	9.3	1.7	-1.8	-13.3
4	10.4	12	7	8	-3.4
6.8	7.8	5.2	2.6	-1.6	-5.2
9.7	4.9	8	2	-1.7	-2.9
2.5	4.2	9.7	1.2	7.2	-3
2.4	3.1	13.1	4.5	10.8	1.4
8.4	14.6	14.3	10.8	5.9	-3.8
4	9	10.6	8.7	6.6	-0.3
5.4	13.2	15	3	9.6	-10.2
5.3	10.9	3.7	11.1	-1.6	0.3
5.8	13.5	4.5	1.3	-1.3	-12.1
5.7	6.7	4.8	0.1	-0.9	-6.6
11.5	11.4	1.7	8	-9.8	-3.4
9.3	8.6	13.5	5.1	4.1	-3.5
10	16.2	2.9	10.5	-7	-5.7
8.1	5.9	1.4	2.4	-6.6	-3.5
15.4	15.5	8.5	4.1	-6.8	-11.3
	15.4		9.8		-5.6
	5		6		1
	13.6		10.9		-2.7
	15.6		10		-5.6

## Sheet: CAT scores
Before intervention		After intervention		Changes
CG	EG	CG	EG	CG	EG
22	24.9	21.1	17.3	-1.8	-1.9
23.6	22.5	22.6	21.3	-2.2	-3.9
23.4	21.9	21.5	20.6	-2.1	-6.7
23.2	23.4	20.6	18.6	0.7	-5.3
24.9	23.7	22.7	21.9	-2.8	-3.9
21.6	24.1	19.4	18.7	-0.8	-7.7
21.7	21.8	21.8	19	-1.5	-2.6
21.1	24.1	20.2	20.4	-1.2	-4
24.6	25	20.7	17.7	-0.9	-4.2
22.3	24.9	21	20.2	-1.3	-2
23.9	21.5	22.9	17.2	-1.5	-4.8
21.6	23.7	20.7	18.4	-1.4	-3.1
23.6	24.6	20.3	19.5	-3.4	-6.5
21.2	24.4	22.1	20	-3.2	-5
23.6	24.7	19.6	21.1	-1.5	-2.9
21.3	23.6	21.1	20.4	-2.2	-2.8
24.4	24.8	21.1	21.5	-2.2	-4.1
24.5	23.9	21.7	17.7	-2.1	-5.7
24.6	24.7	21.9	20.5	-1.5	-5.9
24.4	22.7	21.2	17.6	-2.7	-6.3
24.7	23.2	20.9	21.4	-4.4	-3.8
22.1	24.3	20.1	20.1	-2	-5.3
23.1	23.4	21.6	21	-1.7	-6.4
24.2	21.6	21.8	18	-3.4	-4.5
23.8	23.9	19.1	20.4	-4.4	-3.2
22.1	24	20.4	17.3	-0.6	-5.7
24.2	22.7	22.9	20	-1.7	-3.5
22.6	24.9	22.5	20.5	-4.6	-6.6
23.7	24.2	20.7	17.9	-0.4	-2.7
21.7	22.4	22.9	18.5	-1.6	-5.3
22.4	23.2	20.6	19.9	-0.1	-2.1
22.6	23.4	21	17.1	-0.7	-4.7
24.2	22.3	21.1	18	-5.5	-6.7
23.5	23.7	19.1	18.2	-0.2	-1.8
23.5	22.7	22.9	19	-4.3	-2.8
22.5	23.5	22.7	21.1	-1.6	-5.2
23.4	23.9	19.8	19.7	-4.6	-5.1
22.8	23.5	19.5	17	0.3	-3
22.3	23.4	22.6	20.4	-0.4	0.9
22.8	22.4	19.3	17	-1.8	-2.2
22.6	23.5	20.3	21.1	-0.6	-2.4
23.9	21.4	22.7	18.6	-1.2	-6
23.1	23.8	19.8	17.6	-1	-1.6
22.8	23.9	20	21.5	0	-4
21.7	22.2	21.6	18.9	-2.6	-2.8
21.9	21.9	21.2	19.6	-1	-2.3
	22.1		20.3		-1.7
	22.5		19.7		-4.7
	23.4		21.7		-2
	22		18.9		-2.5
