# Supplementary material for: Family nursing with the assistance of network improves clinical outcome and life quality in patients underwent coronary artery bypass grafting: A consolidated standards of reporting trials-compliant randomized controlled trial
Source: Medicine (Baltimore). 2020 Dec 11;99(50):e23488. doi: 10.1097/MD.0000000000023488 (PMC7738076; doi:10.1097/MD.0000000000023488)
Supplement: Supplemental Digital Content [file medi-99-e23488-s003.xlsx]

## Sheet: MVV
Before intervention		After intervention
CG	EG	CG	EG
74.3	79.8	84.7	84.3
72.1	78.5	77.5	95.3
73.9	69	82.5	95.7
71.2	78.9	84.5	93.7
72.7	71.7	74.8	88.5
71.6	74.4	84.6	77.8
72.8	70.4	80.5	93.9
73.9	72.2	74.5	90.4
77	78.1	79.3	93.7
69	83.8	82.4	82.3
75.8	76.9	76.5	82.3
75.1	82.3	80.6	83.9
69.3	70.1	73.6	76.7
69.9	82.6	73.1	81.4
72.8	80	82.4	80.4
76.7	77.7	79.5	96
75	83.1	73.9	95.2
75.9	68.5	73.9	86.5
73.9	68.3	85.2	88.3
73.6	81.1	74.2	96.3
74.2	74.9	83.1	82.6
73.7	76.7	76.5	96.3
70.3	73.2	76.4	78.1
73.9	83.3	77.9	95.8
71.2	83.3	78.4	96.4
72.9	69.9	83.9	88
69.9	79.9	84.2	94
72	77.5	73	87
71.9	73.9	83.7	87.5
69	74.8	79	91.1
73	74	77.2	84.6
70.7	74.2	71	81.3
71.8	75.9	80.9	80
70.6	83.5	76.3	80.7
70	68.6	84.2	77.6
74.2	78.9	76.7	92
75.8	73.1	80.7	97.8
73.6	79.9	83.7	79.3
70.9	83.7	78.4	84.8
74.1	70.5	78.7	94.9
69.1	74.5	77.6	88.5
73.4	77.9	78.1	80.4
76.2	75.4	78	88.9
75.7	80.9	76.8	80.9
71.8	77.9	75.1	95.7
70.3	77.7	82.8	87.1
	77		95.3
	75.1		81.2
	79.2		79.7
	80.3		95.2

## Sheet:  PaO2
Before intervention		After intervention
CG	EG	CG	EG
80.1	88.3	84.7	91.1
85.9	87.7	90.9	95.8
86.2	84.1	90.1	100.4
87	86.2	89.3	91.5
82	87	90	94.4
86.6	88.5	82.4	100.6
83.1	88.4	82.6	100.5
88.5	85.1	83.5	95.1
84.2	86.5	87.1	99.8
83.6	84.4	88.6	93.5
86	84.3	89.6	97.5
87.5	88.6	86.3	99.4
89.6	86.6	84.8	95.8
82.3	82	89.3	98.5
89.2	85.1	88.9	94.4
80.3	86.5	89.3	96.1
86.8	82.5	88.9	94.7
81.6	84.3	87.3	95.4
87.4	83.5	88	92.5
87	83.3	82.2	100
83.3	83.7	84.8	99.5
88.2	87.9	91.6	97.5
81.2	83.3	90.6	96
88.9	88.3	85.4	91
80.8	82.1	86.8	94.2
80	87.1	89	98.1
89.6	85.7	84.7	96.9
83	87.3	82.8	93.7
87.3	84	91.1	96.1
85	84.8	87.2	94.4
84.4	84.4	82.7	98.7
87.2	83.3	83.3	94.9
85.6	84.2	83	99.9
82.1	87	88.7	94.8
85.1	83.8	87.5	95.5
81	82.4	85	92.9
83.7	87.1	84.1	95.6
89.7	86	83.7	100.9
84.3	82.6	84.6	96.2
89.8	86.9	90.9	91.2
81.1	85.8	83.6	99.2
86.3	82.6	86.1	93.9
82.6	82.3	89.1	95.5
89.1	82	91.8	97.4
87.3	84	83.6	91.2
84.6	87.4	82.7	100.8
	86.6		98.1
	88.8		92.4
	88.2		92.2
	82.6		99.8

## Sheet: PaCO2
Before intervention		After intervention
CG	EG	CG	EG
58	51.6	48.7	38.2
52.9	55.4	47	42.1
55	50	46.2	36.7
52.3	57.2	49.4	41.5
50.1	55.7	46.5	37.9
53	57.5	49	38.3
52.8	52.3	52.4	39.5
59.5	53.1	53.5	39.5
53.9	50.5	47.3	37.7
55	51.5	48.8	38.4
50.3	55.4	51.8	41.7
52.8	50.8	53	41.3
58.5	50.7	53.3	37.4
53.4	54.5	46.9	37.6
58.7	55.7	51.8	41.6
52.6	55.7	49.5	45
56.7	49.2	53.7	38
52.9	54.7	49.6	45.3
57	52.1	54.2	44.8
51.4	53.3	48	43.9
50.7	56.1	50.4	44.3
58.6	54	48.1	36.7
59.3	57.2	50.8	42.8
54.4	49.7	54.3	41.5
52.5	53.3	49.8	42.4
59.9	54.4	49.7	39.1
54.6	56.4	48.8	36.2
55.1	55.8	54	45.5
54.2	55.4	50.9	42.1
52.2	54.1	47.1	38.3
58.3	53.7	52.6	36.9
52.5	50.9	48.7	40.4
57.5	57	47.3	37.4
57.3	54.6	51.2	37.5
56.4	49.3	46.5	38.3
56.5	54.3	53.6	45.5
51.8	56.8	54.8	41.8
54.6	50.8	49.1	37.1
57.3	51.8	52.1	45.6
50.8	57.2	49.4	36.3
59.4	53.3	51	40.2
51.9	52.7	53.8	43.2
51.1	51.3	53.3	35.6
53.1	52.4	53.5	36.3
59.2	56.4	46.3	40.6
53.7	50.9	48.7	37.8
	57.4		41.2
	52.6		42.1
	50.4		38.2
	49.1		35.4

## Sheet: SpO2
Before intervention		After intervention
CG	EG	CG	EG
78.7	78.1	76.8	85.4
73	76.3	80.7	86.8
79.7	73.9	77.4	92.5
78.2	76.7	77.5	81.2
73.1	80	77.5	89.7
71.1	78.5	81.3	86.4
76.1	77.5	78.3	83.5
75.3	77	81	82.4
71.5	72.5	77.5	89.3
76.5	73.4	76.3	81.6
71.4	78.1	80.8	84.8
71.8	74.8	74	83.9
71.2	81.6	72	89.8
77.3	81.1	77.7	91.2
71.7	73.7	80.7	86.7
75.2	74.4	78.1	81.5
71.4	78.7	76.6	90.5
72.9	81.7	76.6	81.2
75.6	73.3	73.8	90.9
72.8	73.4	81.2	85.5
78	78.4	79.8	88.4
78.7	75.2	82	82.2
74.5	75.6	72	91.6
77.9	75.8	77.7	85.2
77.4	74.9	74.3	88.7
72.4	75	81.4	87.8
74.8	72.8	78.6	90.7
74	75.7	78.1	85.3
78.5	73.5	72.3	89.9
74.2	75.2	77.1	83.4
75.2	77	76.7	83.3
72.6	81.6	75.9	87.3
77.3	80.4	81.4	88.7
72.5	77.3	81.1	81.5
73.2	74.6	79.4	92.2
78.7	75.2	81	84.5
78.9	79.8	81	88
74.3	81.5	79	91.4
70.9	81.8	80.9	91.8
70.3	82.6	75.5	92.2
70.8	74.7	80.6	82.4
74.4	80	80.1	90.3
77.8	76.1	77.1	82.2
71.1	74.8	78.6	92.8
73.4	76.5	81.7	85.2
70.1	80.1	73.1	86.5
	73.8		83.4
	81		87.1
	80.9		83.8
	80.7		93

## Sheet: FEV1
Before intervention		After intervention
CG	EG	CG	EG
0.49	0.77	0.77	0.99
1.01	0.52	0.83	0.99
0.87	1.24	0.5	1.5
1.1	0.61	0.79	1.82
0.98	0.61	0.98	1.69
0.72	0.61	0.55	1.15
1.27	0.54	0.89	1.89
0.69	0.97	1.04	0.97
0.48	0.64	1.12	1.48
0.98	1.01	0.76	1.38
1.02	0.97	0.77	1.29
1.22	0.7	1.02	1.8
1.29	1.03	1.27	1.81
0.88	1.08	0.56	1.23
1.18	1.26	0.76	1.5
0.98	1.04	0.61	1.51
1.24	1.19	0.77	1.08
1.03	0.45	0.77	1.82
1.11	0.99	1.36	1.23
0.63	0.76	0.67	1.64
0.76	1.27	0.86	1.45
0.57	0.71	0.54	1.06
1.22	0.41	1.26	0.98
0.97	0.71	0.96	1.6
0.82	0.49	1.23	1.57
0.65	1.14	1.18	1.05
0.82	1.01	0.67	1.86
1.24	1.22	0.83	1.67
1.04	0.72	1.23	1.3
1.07	0.81	1.03	1.02
0.51	0.72	0.84	1.1
0.67	1	0.92	1.71
0.98	0.68	1.19	1.15
0.73	0.98	0.59	1.45
0.59	1.22	1.13	1.44
0.6	0.83	0.58	1.3
0.66	0.65	1.24	1.44
0.75	0.76	0.76	1.28
1.05	0.43	1.33	1.6
1.24	0.7	1.05	1.31
1.21	0.89	0.59	1.53
0.73	0.58	0.69	1.19
0.56	0.94	0.65	1.29
0.8	1.06	0.99	1.36
1.16	0.5	0.87	1.26
0.69	1.12	1.09	1.46
	0.51		1.58
	0.81		1.8
	0.65		1.16
	1.11		1.77

## Sheet: FEV1 FVC
Before intervention		After intervention
CG	EG	CG	EG
35.6	27.8	27.7	37.1
26.1	26.4	38.5	37.6
24.1	24.3	26.2	46.7
26.5	37.8	28.7	50
39.4	35.4	33	42.1
32.6	39.7	25.3	49.9
27.5	38.5	42.8	36.4
39	39.7	42.4	42.1
23.6	26.8	32.5	35.8
35.8	39.8	29.3	47.7
26.3	36.7	41.2	50.2
29.9	29.1	44.3	37.7
36.1	33.2	27.8	47
27.5	29.5	25.8	35.2
25.6	25	35.9	50.5
35.6	28.4	28.5	42.2
27.5	25.2	35.7	37.5
26.3	36.6	29.6	45.3
40.2	28.2	33.5	48.9
23.2	36.9	44.9	43.2
37.2	31.6	35	52.7
37.7	31.6	32.1	43.2
29.5	25	27.3	41.8
34.4	29.6	27.3	44.5
36.5	36.2	33.7	35.6
30.7	33.2	28.2	52.3
35.7	34.4	36	38.3
40.2	24.2	35.3	51.6
26.2	27.1	26.8	36.1
32.5	24.6	32.1	34.9
37.6	25.9	40.8	44
36.4	24.8	28.4	48.7
25	31.9	39.8	48.9
25.4	28.8	35.9	37.9
33.6	27	41.3	52.5
39.6	28.8	35	33.3
36.9	27	35.3	33.8
24	24.8	36.6	48.2
32.5	34.5	44.4	41.1
24.3	30.7	28.8	46.1
37.2	24.9	41	36.1
32.5	33.6	44	48.7
38	30	26.7	52.1
34.8	38.1	26.9	42.6
25.2	32.9	39.2	36.5
39.7	31.8	34.2	40.1
	36.8		41.4
	27.2		51.3
	39.3		41.4
	33.1		52.3
